# Supplementary material for: Network meta-analysis of the efficacy of nine drugs for cognitive function in patients with Alzheimer's disease
Source: J Alzheimers Dis Rep. 2026 Feb 6;10:25424823261422205. doi: 10.1177/25424823261422205 (PMC13039041; doi:10.1177/25424823261422205)
Supplement: sj-xlsx-3-alr-10.1177_25424823261422205 - Supplemental material for Network meta-analysis of the efficacy of nine drugs for cognitive function in patients with Alzheimer's disease [file sj-xlsx-3-alr-10.1177_25424823261422205.xlsx]

## Sheet: Sheet1
Characteristics of included studies (author, year, agent, phase, population, sample size, dosage & administration, follow-up, cognitive outcomes)
Study (Author, Year)	Agent	Phase	Population	Sample Size (N)	Dosage & Administration	Follow-up Duration	Cognitive Outcomes
Budd Haeberlein et al., 2022	Aducanumab	Phase III (ENGAGE & EMERGE trials)	Early Alzheimer’s disease (MCI due to AD and mild AD dementia)	~3285 (ENGAGE n=1647; EMERGE n=1638)	Intravenous infusion every 4 weeks; low-dose (3 or 6 mg/kg depending on APOE ε4 carrier status), high-dose (10 mg/kg)	78 weeks (18 months)	CDR-SB (primary), MMSE, ADAS-Cog, ADCS-ADL-MCI
Chen et al., 2025	Lecanemab	Phase III (Clarity AD, Asian subgroup)	Early Alzheimer’s disease (MCI due to AD and mild AD dementia; Asian population)	~288 (subset of global Clarity AD trial)	10 mg/kg IV infusion every 2 weeks	18 months	CDR-SB (primary), ADAS-cog14, ADCS-MCI-ADL, MMSE
Dhadda et al., 2022	Lecanemab	Phase II (Study 201)	Early Alzheimer’s disease (MCI due to AD and mild AD dementia)	856 randomized (placebo + lecanemab groups)	IV infusion; 2.5 mg/kg biweekly, 5 mg/kg monthly, 5 mg/kg biweekly, 10 mg/kg monthly, 10 mg/kg biweekly	18 months	CDR-SB, ADAS-cog14, ADCOMS, MMSE
van Dyck et al., 2023	Lecanemab	Phase III (Clarity AD)	Early Alzheimer’s disease (MCI due to AD and mild AD dementia)	1795 randomized (Lecanemab n=898; Placebo n=897)	10 mg/kg IV infusion every 2 weeks	18 months	CDR-SB (primary), ADAS-cog14, ADCOMS, MMSE, ADCS-MCI-ADL
Florian et al., 2023	Tilavonemab	Phase II	Early Alzheimer’s disease (mild cognitive impairment due to AD and mild AD dementia)	453 randomized (Tilavonemab n=303; Placebo n=150)	IV infusion every 4 weeks; doses 1500 mg or 4500 mg	72 weeks (~18 months)	CDR-SB (primary), ADAS-cog14, MMSE
Mintun et al., 2021	Donanemab	Phase II (TRAILBLAZER-ALZ)	Early Alzheimer’s disease (MCI due to AD and mild AD dementia, amyloid- and tau-positive)	257 randomized (Donanemab n=131; Placebo n=126)	IV infusion every 4 weeks; 700 mg for first 3 doses, then 1400 mg thereafter	76 weeks (~18 months)	iADRS (primary); CDR-SB, MMSE, ADAS-cog13 (secondary)
Monteiro et al., 2023	Semorinemab	Phase II (Lauriet)	Mild-to-moderate Alzheimer’s disease	272 randomized (Semorinemab n=136; Placebo n=136)	IV infusion, 4500 mg every 4 weeks	49 weeks (~12 months)	ADAS-Cog11 (primary), ADCS-ADL, CDR-SB, MMSE
Shulman et al., 2023	Gosuranemab	Phase II (TANGO)	Early Alzheimer’s disease (MCI due to AD and mild AD dementia)	654 randomized (Placebo n=163; Gosuranemab groups n=491 across multiple doses)	IV infusion every 4 weeks; doses 150 mg, 700 mg, 2100 mg, or 7000 mg	78 weeks (~18 months)	CDR-SB (primary), ADAS-Cog13, MMSE, ADCS-ADL
Sims et al., 2023	Donanemab	Phase III (TRAILBLAZER-ALZ 2)	Early symptomatic AD (MCI or mild dementia) with amyloid and tau pathology	1736 (Donanemab n=860; Placebo n=876)	IV infusion every 4 weeks (700 mg for first 3 doses, then 1400 mg); blinded switch to placebo if amyloid clearance met	76 weeks (approx. 18 months)	iADRS (primary), CDR-SB, ADAS-Cog13, ADCS-iADL, MMSE
Swanson et al., 2021	Lecanemab	Phase IIb (proof-of-concept, Study 201 extension)	Early Alzheimer’s disease (MCI due to AD and mild AD dementia)	856 randomized	IV infusion; multiple dosing regimens: 2.5 mg/kg biweekly, 5 mg/kg monthly, 5 mg/kg biweekly, 10 mg/kg monthly, 10 mg/kg biweekly	18 months	CDR-SB, ADAS-Cog14, ADCOMS, MMSE
Toda et al., 2024	Aducanumab	Phase III (EMERGE & ENGAGE, Japanese subgroup)	Early Alzheimer’s disease (MCI due to AD and mild AD dementia; Japanese participants)	164 randomized (ENGAGE n=83; EMERGE n=81)	IV infusion every 4 weeks; high-dose 10 mg/kg (with APOE ε4 carrier adjustments)	78 weeks (~18 months)	CDR-SB (primary), MMSE, ADAS-Cog13, ADCS-ADL-MCI
Ramakrishna Nirogi et al., 2022	Masupirdine (SUVN-502)	Phase II, proof-of-concept	Patients with moderate Alzheimer’s disease, on background therapy with donepezil and memantine	564 randomized (Placebo n=189; Masupirdine 50 mg n=190; Masupirdine 100 mg n=185)	Oral administration, 50 mg or 100 mg once daily, adjunctive to donepezil + memantine	26 weeks double-blind treatment + 4-week washout (total 30 weeks)	Primary: ADAS-Cog11; Secondary: CDR-SB, MMSE, ADCS-ADL, NPI
Fleisher et al., 2024	Zagotenemab (LY3303560)	Phase II (PERISCOPE-ALZ)	Early symptomatic AD (MMSE 20–28) with intermediate tau on PET; multicenter in North America & Japan	360 randomized (Placebo vs 1,400 mg vs 5,600 mg)	IV infusion every 4 weeks (Q4W); 1,400 mg or 5,600 mg	100 weeks double-blind treatment	Primary: iADRS (Bayesian disease-progression model). Secondary: CDR-SB, ADAS-Cog, MMSE, ADCS-iADL; imaging (flortaucipir PET), MRI, plasma NfL/p-tau. (PubMed)
Wang et al., 2020	Sodium oligomannate (GV-971)	Phase II	Patients with mild-to-moderate Alzheimer’s disease, aged 50–85 years, meeting NINCDS-ADRDA criteria	255 randomized (Placebo n=86; GV-971 600 mg/day n=85; GV-971 900 mg/day n=84)	Oral capsules, 600 mg or 900 mg daily, divided into 3 doses	36 weeks double-blind treatment	Primary: ADAS-Cog12; Secondary: CDR-SB, MMSE, ADCS-ADL, NPI
Xiao et al., 2021	Sodium oligomannate (GV-971)	Phase III	Patients with mild-to-moderate Alzheimer’s disease, aged 50–85 years, meeting NINCDS-ADRDA criteria	816 randomized (Placebo n=407; GV-971 n=409)	Oral capsules, 900 mg/day, divided into 3 doses	36 weeks double-blind treatment	Primary: ADAS-Cog12; Secondary: CDR-SB, MMSE, ADCS-ADL, NPI
