# Supplementary material for: Network meta-analysis of the efficacy of nine drugs for cognitive function in patients with Alzheimer's disease
Source: J Alzheimers Dis Rep. 2026 Feb 6;10:25424823261422205. doi: 10.1177/25424823261422205 (PMC13039041; doi:10.1177/25424823261422205)
Supplement: sj-xlsx-4-alr-10.1177_25424823261422205 - Supplemental material for Network meta-analysis of the efficacy of nine drugs for cognitive function in patients with Alzheimer's disease [file sj-xlsx-4-alr-10.1177_25424823261422205.xlsx]

## Sheet: Sheet1
Risk of bias assessment for included studies (per domain, overall judgment)
Study (Author, Year)	D1: Randomization	D2: Deviations from intervention	D3: Missing outcome data	D4: Outcome measurement	D5: Selective reporting	Overall Risk of Bias
Budd Haeberlein, S., et al. (2022)	low risk	some concerns	some concerns	some concerns	High risk	High risk
Chen, C., et al. (2025)	low risk	some concerns	some concerns	low risk	low risk	some concerns
Dhadda, S., et al. (2022)	low risk	some concerns	some concerns	some concerns	some concerns	some concerns
van Dyck et al. (2023)	low risk	some concerns	some concerns	low risk	low risk	some concerns
Florian, H., et al. (2023)	low risk	low risk	low risk	low risk	low risk	low risk
Mintun et al. (2021)	low risk	some concerns	some concerns	low risk	low risk	some concerns
Monteiro et al. (2023)	low risk	low risk	low risk	low risk	low risk	low risk
Shulman, M., et al. (2023)	low risk	low risk	low risk	low risk	low risk	low risk
Sims et al. (2023)	low risk	low risk	some concerns	low risk	low risk	some concerns
Swanson et al. (2021)	low risk	some concerns	some concerns	some concerns	low risk	some concerns
Toda et al. (2024)	low risk	some concerns	some concerns	some concerns	High risk	High risk
Ramakrishna Nirogi et al. (2022)	low risk	low risk	some concerns	low risk	low risk	some concerns
Fleisher et al. (2024)	low risk	low risk	low risk	low risk	low risk	low risk
Wang et al. (2020)	some concerns	low risk	some concerns	low risk	low risk	some concerns
Xiao et al. (2021)	low risk	low risk	low risk	low risk	low risk	low risk
